# Supplementary material for: Trends in Stroke Burden and Rehabilitation Demand in Saudi Arabia, 1990–2021, with Projections to 2030: A National Analysis Using GBD 2021 Data
Source: J Clin Med. 2026 Mar 20;15(6):2382. doi: 10.3390/jcm15062382 (PMC13026204; doi:10.3390/jcm15062382)
Supplement: Supplementary file 1 [file jcm-15-02382-s001.zip]

Archive with 1 entries (1 files):
- jcm-4171092-supplementary.pdf
